# Supplementary material for: Study on the Environmental Impact and Benefits of Incorporating Humus Composites in Anaerobic Co-Digestion Treatment
Source: Toxics. 2024 May 13;12(5):360. doi: 10.3390/toxics12050360 (PMC11125908; doi:10.3390/toxics12050360)
Supplement: Supplementary file 1 [file toxics-12-00360-s001.zip]

Archive with 1 entries (1 files):
- toxics-2983405-supplementary.pdf
